# Supplementary material for: Analysis of Copper-Binding Proteins in Rice Radicles Exposed to Excess Copper and Hydrogen Peroxide Stress
Source: Front Plant Sci. 2016 Aug 17;7:1216. doi: 10.3389/fpls.2016.01216 (PMC4987373; doi:10.3389/fpls.2016.01216)
Supplement: Supplementary file 1 [file DataSheet1.zip]

Archive with 13 entries (12 files):
- Data Sheet-zhang/
- Data Sheet-zhang/FPLS OsCuBP H2O2_Supplementary_Material.dotx
- Data Sheet-zhang/Supplementary Figure S1.jpg
- Data Sheet-zhang/Supplementary Figure S2.jpg
- Data Sheet-zhang/Supplementary Figure S3.jpg
- Data Sheet-zhang/Supplementary Figure S4.jpg
- Data Sheet-zhang/~$anta OsCuBP H2O2 Sup. Fig. legends.doc
- Data Sheet-zhang/~$Fig.S2.doc
- Data Sheet-zhang/~$Fig.S3.doc
- Data Sheet-zhang/~$pplementary Figure S1.doc
- Data Sheet-zhang/~$pplementary Figure S2.doc
- Data Sheet-zhang/~$pplementary Figure S3.doc
- Data Sheet-zhang/~$pplementary Figure S4.doc
